# Supplementary material for: Ultrasonographic Diagnosis of Thoracic Outlet Syndrome Secondary to Brachial Plexus Piercing Variation
Source: Diagnostics (Basel). 2017 Jul 4;7(3):40. doi: 10.3390/diagnostics7030040 (PMC5617940; doi:10.3390/diagnostics7030040)
Supplement: Supplementary file 1 [file diagnostics-07-00040-s001.zip]

Archive with 3 entries (2 files):
- diagnostics-196447 supplementary/
- diagnostics-196447 supplementary/Table S1.xlsx
- diagnostics-196447 supplementary/Table S2.xlsx
