# Supplementary material for: Ultrasonographic Diagnosis of Thoracic Outlet Syndrome Secondary to Brachial Plexus Piercing Variation
Source: Diagnostics (Basel). 2017 Jul 4;7(3):40. doi: 10.3390/diagnostics7030040 (PMC5617940; doi:10.3390/diagnostics7030040)
Supplement: Supplementary file 1 [file diagnostics-07-00040-s001.zip › diagnostics-196447 supplementary/Table S1.xlsx]

## Sheet: Sheet1
Table S1. Data from the cadaveric portion of this study.
Cadaver #	Sex	Side	Brachial Plexus Pattern
1	Male	Left	Superior Trunk Piercing
1	Male	Right	Superior Trunk Piercing
2	Male	Right	Classic
2	Male	Left	Superior Trunk Piercing
3	Male	Right	Classic
3	Male	Left	Superior Trunk Piercing
4	Male	Right	Classic
4	Male	Left	Superior Trunk Piercing
5	Male	Right	Classic
5	Male	Left	Superior Trunk Piercing
6	Male	Right	Classic
6	Male	Left	C5 Piercing
7	Female	Right	Classic
7	Female	Left	Superior Trunk Piercing
8	Female	Right	Classic
8	Female	Left	Superior Trunk Piercing
9	Female	Right	Classic
9	Female	Left	Superior Trunk Piercing
10	Female	Right	Classic
10	Female	Left	Superior Trunk Piercing
11	Female	Right	Classic
11	Female	Left	Superior Trunk Piercing
12	Male	Left	Superior Trunk Piercing
12	Male	Right	Superior Trunk Piercing
13	Female	Right	Classic
13	Female	Left	Superior Trunk Piercing
14	Female	Right	Classic
14	Female	Left	Superior Trunk Piercing
15	Female	Right	Classic
15	Female	Left	Superior Trunk Piercing
16	Female	Right	Classic
16	Female	Left	Superior Trunk Piercing
17	Female	Right	Classic
17	Female	Left	Superior Trunk Piercing
18	Male	Left	Classic
18	Male	Right	Superior Trunk Piercing
19	Male	Left	Classic
19	Male	Right	Superior Trunk Piercing
20	Male	Left	Classic
20	Male	Right	C5 Piercing
21	Male	Left	Classic
21	Male	Right	Multiple Piercing (C5, C6, C7)
22	Male	Left	Multiple Piercing (C5, C6, C7)
22	Male	Right	Multiple Piercing (C5, C6, C7)
23	Male	Left	Superior Trunk Piercing
23	Male	Right	Superior Trunk Piercing
24	Female	Right	Classic
24	Female	Left	C5 Anterior
25	Female	Right	Classic
25	Female	Left	C5 Anterior
26	Male	Left	Superior Trunk Piercing
26	Male	Right	Superior Trunk Piercing
27	Male	Left	Superior Trunk Piercing
27	Male	Right	Superior Trunk Piercing
28	Male	Left	Superior Trunk Piercing
28	Male	Right	Superior Trunk Piercing
29	Female	Left	Superior Trunk Piercing
29	Female	Right	Superior Trunk Piercing
30	Female	Left	Superior Trunk Piercing
30	Female	Right	Superior Trunk Piercing
31	Male	Right	Classic
31	Male	Left	Superior Trunk Piercing
32	Female	Left	Superior Trunk Piercing
32	Female	Right	Superior Trunk Piercing
33	Female	Left	Classic
33	Female	Right	Classic
34	Male	Right	Superior Trunk Piercing
34	Male	Left	C5 ANTERIOR
35	Male	Left	Superior Trunk Piercing
35	Male	Right	C5 ANTERIOR
36	Female	Left	Superior Trunk Piercing
36	Female	Right	Superior Trunk Piercing
37	Male	Right	Classic
37	Male	Left	Superior Trunk Piercing
38	Female	Right	Classic
38	Female	Left	Superior Trunk Piercing
39	Female	Left	Classic
39	Female	Right	Superior Trunk Piercing
40	Female	Left	Superior Trunk Piercing
40	Female	Right	Superior Trunk Piercing
41	Male	Left	C5 Piercing
41	Male	Right	Superior Trunk Piercing
42	Male	Left	Superior Trunk Piercing
42	Male	Right	Superior Trunk Piercing
43	Female	Left	Classic
43	Female	Right	Classic
44	Male	Left	Classic
45	Female	Left	Classic
45	Female	Right	Superior Trunk Piercing
46	Male	Left	Superior Trunk Piercing
46	Male	Right	Superior Trunk Piercing
47	Male	Left	Superior Trunk Piercing
47	Male	Right	Superior Trunk Piercing
48	Male	Left	Classic
48	Male	Right	Multiple Piercing (C5, C6, C7)
