# Supplementary material for: Ultrasonographic Diagnosis of Thoracic Outlet Syndrome Secondary to Brachial Plexus Piercing Variation
Source: Diagnostics (Basel). 2017 Jul 4;7(3):40. doi: 10.3390/diagnostics7030040 (PMC5617940; doi:10.3390/diagnostics7030040)
Supplement: Supplementary file 1 [file diagnostics-07-00040-s001.zip › diagnostics-196447 supplementary/Table S2.xlsx]

## Sheet: Sheet1
Table S2. Data from the ultrasonographic portion of this study.
Patient#	NTOS Symptoms	BP (US): Pierce vs not	US Type	Adson	Adson Any	Adson Pulse	Adson Sx	Wrights	Wrights Pulse	Wrights Sx	Costo-clavicular	Costo Pulse	CostoSx	Spurlings	Carpal Compression	Carpal Pulse	Carpal Sx
101- L	0	0	0	0	0	0	0	0	0	0	0	0	0	0	0	0	0
101- R	0	0	0	0	0	0	0	0	0	0	0	0	0	0	0	0	0
102- L	1	0	0	3	1	0	1	0	0	0	0	0	0	0	0	0	0
102- R	0	0	4	0	0	0	0	0	0	0	0	0	0	0	0	0	0
103- L	1	1	2	0	0	0	0	0	0	0	1	1	0	0	0	0	0
103- R	1	0	0	0	0	0	0	0	0	0	0	0	0	0	3	0	1
104- L	0	0	0	1	1	1	0	0	0	0	0	0	0	0	3	0	1
104- R	0	0	0	0	0	0	0	0	0	0	0	0	0	0	0	0	0
105- L	1	0	0	0	0	0	0	2	1	1	0	0	0	0	0	0	0
105- R	1	0	0	0	0	0	0	0	0	0	3	0	1	0	0	0	0
106- L	0	0	0	0	0	0	0	0	0	0	0	0	0	0	0	0	0
106- R	0	0	0	0	0	0	0	0	0	0	0	0	0	0	0	0	0
107- L	0	0	0	0	0	0	0	0	0	0	0	0	0	0	0	0	0
107- R	1	1	1	3	1	0	1	0	0	0	0	0	0	0	0	0	0
108- L	0	1	2	2	1	1	1	0	0	0	0	0	0	0	0	0	0
108- R	0	0	0	1	1	1	0	0	0	0	0	0	0	0	0	0	0
109- L	0	1	2	3	1	0	1	3	0	1	3	0	1	0	3	0	1
109- R	0	0	0	3	1	0	1	3	0	1	3	0	1	2	3	0	1
110- L	0	0	0	1	1	1	1	1	1	0	0	0	0	0	0	0	0
110- R	0	0	0	0	0	0	0	0	0	0	0	0	0	0	0	0	0
111- L	1	0	0	0	0	0	0	1	1	0	0	0	0	0	0	0	0
111- R	0	0	0	2	1	1	1	0	0	0	0	0	0	0	0	0	0
112- L	0	0	0	0	0	0	0	0	0	0	0	0	0	0	0	0	0
112- R	0	0	0	0	0	0	0	0	0	0	0	0	0	0	0	0	0
113- L	0	1	3	0	0	0	0	0	0	0	0	0	0	0	0	0	0
113- R	0	0	0	3	1	0	1	0	0	0	0	0	0	0	0	0	0
114- L	0	0	0	0	0	0	0	0	0	0	0	0	0	0	0	0	0
114- R	1	1	2	3	1	0	1	3	0	1	0	0	0	0	3	0	1
115- L	0	0	0	3	1	0	1	3	0	1	3	0	1	0	3	0	1
115- R	0	0	0	3	1	0	1	3	0	1	3	0	1	0	0	0	0
116- L	0	0	0	2	1	1	1	3	0	1	0	0	0	0	2	1	0
116- R	0	0	0	0	0	0	0	2	1	1	1	1	0	0	0	0	0
117- L	0	0	0	0	0	0	0	3	0	1	0	0	0	0	3	0	1
117- R	0	0	0	0	0	0	0	0	0	0	0	0	0	0	3	0	1
118- L	0	1	3	0	0	0	0	0	0	0	0	0	0	0	0	0	0
118- R	1	1	3	0	0	0	0	0	0	0	0	0	0	0	0	0	0
119- L	0	0	0	2	1	1	1	0	0	0	0	0	0	0	0	0	0
119- R	0	0	0	0	0	0	0	0	0	0	0	0	0	0	0	0	0
120- L	0	0	0	0	0	0	0	1	1	0	0	0	0	0	0	0	0
120- R	0	0	0	0	0	0	0	0	0	0	1	1	0	0	0	0	0
121- L	0	0	0	0	0	0	0	0	0	0	0	0	0	0	0	0	0
121- R	0	0	0	0	0	0	0	0	0	0	0	0	0	0	0	0	0
122- L	0	0	0	2	1	1	1	0	0	0	0	0	0	0	0	0	0
122- R	0	0	0	0	0	0	0	2	1	1	0	0	0	0	0	0	0
